# Supplementary material for: 5-HT2a receptor in mPFC influences context-guided reconsolidation of object memory in perirhinal cortex
Source: eLife. 2018 May 2;7:e33746. doi: 10.7554/eLife.33746 (PMC5931799; doi:10.7554/eLife.33746)
Supplement: Supplementary file 1. — Mean ± SEM exploratory time for each object (A, B, C and D) presented during test 2. Raw exploratory times were analyzed separately by animals infused with VEH or MDL. Two-way ANOVA followed by Sidak's multiple comparisons were made, where one factor was the object (A vs. C and B vs. D) and the other factor was the treatment (e.g. emetine vs. vehicle). α <0.05, ****p<0.0001, ***p<0.001,**p<0.01, *p<0.05. For the experiment described in Figure 3a , the data were transformed because they did not follow a normal distribution. [file elife-33746-supp1.xls]

## Sheet: Table 2
Fig 1 a	MEAN ± SEM									Fig 3b	MEAN ± SEM
	A	C	p interaction	p value A vs C	B	D	p interaction	p value B vs D			A	C	p interaction	p value A vs C	B	D	p interaction	p value B vs D
Veh/Veh	5.99 ± 0.10	12.73 ± 2.55	0.012	**	6.023 ±0.97	12.28 ± 2.06	0.956	**		OIC/veh	9,34 ± 1,03	19,06 ± 2,16	0.0002	****	7,75 ± 1,51	17,02 ± 2,96	0.189	***
Veh/EME	7.2 ± 1.11	7.72 ± 1.58		NS	4.59 ± 0.90	10.70 ±2.52		**		OIC/EME	9,43 ± 0,90	11,54 ± 0,94		NS	4,22 ± 0,32	10,83 ± 1,26		**
MDL/Veh	5.14 ± 1.1	11.80 ± 2.31	0.0075	***	7.02 ± 1.08	13.69 ± 1.98	< 0.0001	****		No asso/Veh	6,62 ± 0,90	14,44 ± 1,98	0.438	****	8,21 ± 1,24	16,33 ± 2,28	0.75	***
MDL/EME	10.84 ± 1.34	11.52 ± 1.77		NS	8.80 ± 1.38	9.09 ±1.45		NS		No asso/EME	7,07 ± 1,30	13,68 ± 2,11		***	6,02 ± 1,05	14,7 ± 2,11		****
Fig 1 b	MEAN ± SEM									Fig 3c	MEAN ± SEM
	A	C	p interaction	p value A vs C	B	D	p interaction	p value B vs D			A	C	p interaction	p value A vs C	B	D	p interaction	p value B vs D
WT/Veh	6.02 ± 1.66	9.83 ± 1.60	< 0.0001	****	3.77 ±0.58	7.26 ± 0.68	0.795	***		Veh/Veh	10.97 ± 1.93	17.65 ± 3.73	0.024	**	9.96 ± 2.30	18.37 ± 4.19	0.736	**
WT/EME	3.95 ± 0.75	4.67 ± 0.70		NS	2.85 ± 0.60	6.58 ±1.24		***		Veh/EME	9.19 ± 2.80	8.84 ± 2.49		NS	6.29 ± 0.72	13.76 ± 1.74		*
KO/Veh	4.09 ± 0.74	8.03 ± 1.14	< 0.0001	****	4.18 ± 0.89	7.71 ± 1.44	0.0003	****		MDL/Veh	10.99 ± 3.37	26.08 ± 6.5	0.014	**	12.41 ± 1.65	22.95 ± 3.59	0.833	**
KO/EME	4.59 ± 0.75	4.16 ± 0.53		NS	4.61 ± 0.71	4.39 ±0.76		NS		MDL/EME	11.30 ± 1.78	11.66 ± 2.01		NS	8.72 ± 1.64	18.56 ± 3.64		**
Fig 1c	MEAN ± SEM									Fig 4a	MEAN ± SEM
	A	C	p interaction	p value A vs C	B	D	p interaction	p value B vs D			A	C	p interaction	p value A vs C	B	D	p interaction	p value B vs D
Veh/MSO	8.52± 1.92	16.72 ± 3.87	0.122	**	8.40 ± 1.70	17.20 ± 3.56	0.621	**		Veh/Veh	5.49 ± 1.30	10.58 ± 2.55	0.356	*	6.19 ± 1.01	12.23 ± 2.62	0.0236	**
Veh/ASO	11.96 ± 2.20	15.90 ± 3.20		NS	9.43 ± 1.65	19.79 ± 3.19		***		Veh/EME	5.66 ± 1.35	13.93 ± 4.44		*	10.17 ± 2.91	10.25 ± 3.09		NS
MDL/MSO	5.53 ± 0.74	11.96 ± 2.16	0.125	**	6.70 ± 1.21	16.09 ± 2.68	0.0006	****		MDL/Veh	6.26 ± 1.47	12.61 ± 2.50	0.84	****	6.45 ± 1.80	12.66 ± 3.21	0.025	***
MDL/ASO	9.97 ± 1.69	12.44 ± 2.44		NS	8.18 ± 1.77	9.50 ± 1.77		NS		MDL/EME	4.48 ± 0.83	11.11 ± 1.55		****	9.92 ± 2.96	11.75 ± 3.83		NS
Fig 2a	MEAN ± SEM									Fig 4b	MEAN ± SEM
	A	C	p interaction	p value A vs C	B	D	p interaction	p value B vs D			A	C	p interaction	p value A vs C	B	D	p interaction	p value B vs D
Veh	3.72 ± 0.30	8.02 ± 1.31	0.794	*	2.63 ± 0.67	7.30 ± 1.12	0.44	***		Veh	5.85 ± 2.01	13.72 ± 3.39	0.548	**	5.32 ± 0.53	13.82 ± 1.70	0.566	**
EME	3.20 ± 0.89	8.05 ± 2.10		*	1.60 ± 0.41	5.55 ± 0.57		***		EME	3.49 ± 0.72	9.57 ± 2.79		*	3.42 ± 1.09	10.43 ± 2.83		**
Fig 2b	MEAN ± SEM									Fig 4c	MEAN ± SEM
	A	C	p interaction	p value A vs C	B	D	p interaction	p value B vs D			A	C	p interaction	p value A vs C	B	D	p interaction	p value B vs D
Ret/Veh	4.84 ± 1.30	12.10 ± 3.06	0.076	**	5.20 ± 0.40	14.30 ± 3.31	0.399	**		Veh/MSO	6.66 ± 1.38	15.33 ± 2.92	0.805	***	5.92 ± 0.97	12.83 ± 2.05	0.587	*
Ret/EME	9.10 ± 2.37	10.97 ± 2.60		NS	5.72 ± 1.33	11.84 ± 2.40		*		Veh/ASO	6.31 ± 1.13	15.61 ± 2.56		***	12.09 ± 1.79	17.01 ± 4.15		NS
NoRet/Veh	6.50 ± 0.96	12.52 ± 0.73	0.643	*	5.67 ± 1.30	12.16 ± 1.56	0.231	**		MDL/MSO	6.23 ± .075	15.06 ± 2.55	0.582	***	6.75 ± 0.85	11.99 ± 1.45	0.213	**
NoRet/EME	7.53 ± 2.24	15.14 ± 2.99		*	5.34 ± 1.75	15.24 ± 3.05		**		MDL/ASO	7.33 ± 1.44	14.57 ± 3.34		*	7.88 ± 2.14	10.19 ± 2.84		NS
Fig 3a	MEAN ± SEM									Fig 5a	MEAN ± SEM
	A	C	p interaction	p value A vs C	B	D	p interaction	p value B vs D			A	C	p interaction	p value A vs C	B	D	p interaction	p value B vs D
OIC/veh	9,72 ± 2,99	19,56 ± 5,75	0.038	**	9,55 ± 2,51	19,43 ± 5,35	0.94	*		Veh/Veh	6.31 ± 1.35	12.45 ± 2.95	0.0329	***	6.31 ± 1.52	14-13 ± 3.67	0.644	***
OIC/EME	11,12 ± 1,87	14,89 ± 3,19		NS	8,73 ± 1,20	17,39 ± 3,03		*		Veh/EME	8.56 ± 1-46	10.05 ± 1.04		NS	4.26 ± 0.33	11.02 ± 0.99		**
CNTX/veh	9,40 ± 1,40	17,79 ± 2,64	<0.0001	****	8,6 ± 1,05	18,21 ± 2,88	0.99	**		Musc/Veh	6.69 ± 1.84	13.93 ± 2.90	0.0003	****	6.97 ± 1.129	15.28 ± 2.54	0.0001	***
CNTX/EME	7,85 ± 1,06	7,99 ± 0,89		NS	4,64 ± 0,76	9,52 ± 1,51		**		Musc/EME	7.43 ± 1.43	7.77 ± 1.78		NS	6.00 ± 1.07	5.35 ± 0.87		NS
										Fig 5c	MEAN ± SEM
											A	C	p interaction	p value A vs C	B	D	p interaction	p value B vs D
										ipsi/Veh	3.35 ± 0.47	8.04 ± 0.91	<0.0001	****	4.30 ± 0.86	8.74 ± 1.84	0.88	***
										ipsi/EME	6.92 ± 0.79	7.51 ± 0.97		NS	3.02 ± 0.58	7.67 ± 0.85		**
										contra/Veh	3.68 ± 0.63	9.36 ± 1.25	<0.0001	****	5.00 ±0.63	10.44 ± 0.80	<0.0001	****
										contra/EME	7.80 ± 1.75	8.12 ± 1.72		NS	5.94 ± 0.89	5.87 ± 0.92		NS
