# Supplementary material for: 5-HT2a receptor in mPFC influences context-guided reconsolidation of object memory in perirhinal cortex
Source: eLife. 2018 May 2;7:e33746. doi: 10.7554/eLife.33746 (PMC5931799; doi:10.7554/eLife.33746)
Supplement: Supplementary file 2. — Animals that explored any of the objects less than 5 s during any of test phases were excluded from the experiment. [file elife-33746-supp2.xls]

## Sheet: Table 2
	Figure n°	Animals excluded (<5 sec of exploration time)
		Test 1		Test 2
		VEH	MDL	VEH	EME
	Fig 1a	0	0	2	1
	Fig 2a	0	0	1	1
	Fig 2b	0	0	2	1
	Fig 3a	0	0	0	0
	Fig 3b	0	0	0	0
	Fig 3c	1	0	1	1
	Fig 4a	2	0	2	1
	Fig 4b	0	0	2	1
	Fig 5a	0	0	1	0
	Fig 5b	0	0	0	0
	Fig 5c	0	0	2	3
		WT	KO	VEH	EME
	Fig 1b	2	4	5	7
		VEH	MDL	MSO	ASO
	Fig 1c	1	1	0	0
	Fig 4c	0	0	0	2
