# Supplementary material for: 5-HT2a receptor in mPFC influences context-guided reconsolidation of object memory in perirhinal cortex
Source: eLife. 2018 May 2;7:e33746. doi: 10.7554/eLife.33746 (PMC5931799; doi:10.7554/eLife.33746)
Supplement: Supplementary file 3. — Total exploratory time is presented for experiments in which a pharmacological or genetic manipulation is presented. No treatment effect is observed. Data represent mean ± SEM. Unpaired t test, α <0,05. [file elife-33746-supp3.xls]

## Sheet: Table 1
	Figure n°	Total Time (MEAN ± SEM)				p VEH vs MDL		t
		VEH		MDL
	Fig 1a	16,34 ± 1,89		19,53 ± 1,77		0.231		1.232
	Fig 3c	31,5 ± 3,13		36,94 ± 3,24		0.244		1.206
	Fig 4a	19,22 ± 2,15		19,49 ± 2,08		0.929		0.899
		WT (htr2a +/+)		KO (htr2a -/-)
	Fig 1b	11,19 ± 1,14		8,79 ± 1,02		0.1423		1.515
		MSO		ASO		MSO	ASO	MSO	ASO
		VEH	MDL	VEH	MDL
	Fig 1c	19,83 ± 2,82	21,11 ± 1,74	19,70 ± 3,76	17,65 ± 1,82	0.697	0.648	0.399	0.466
	Fig 4c	22,82 ± 4,15	25,49 ± 3,49	34,52 ± 3,70	24,96 ± 4,99	0.632	0.15	0.49	1.537
		VEH		MUS
	Fig 5a	22,45 ± 1,99		22,16 ± 2,16		0.9241		0.096
		IPSI		CONTRA
	Fig 5c	20,35 ± 2,67		20,44 ± 2,12		0.9787		0.026

## Sheet: Hoja1
VEH - I	VEH - C	TOTAL VEH	MDL - I	MDL - C	TOTAL MDL
30.5	21.2	51.7	18.42	18.08	36.5
21	12.3	33.3	24.58	23.34	47.92
22.42	16.37	38.79	9.03	9.17	18.2
25.43	11.2	36.63	4.46	5.48	9.94
19.06	13.5	32.56	14.35	12.35	26.7
20.82	8.32	29.14	9.74	9.84	19.58
11.21	8.3	19.51	9.2	6.7	15.9
