# Supplementary material for: 5-HT2a receptor in mPFC influences context-guided reconsolidation of object memory in perirhinal cortex
Source: eLife. 2018 May 2;7:e33746. doi: 10.7554/eLife.33746 (PMC5931799; doi:10.7554/eLife.33746)
Supplement: Supplementary file 4. — Mean ± SEM exploratory time. for each object during test 1. Object A represents the contextually congruent object; Object B represents the contextually incongruent object. Test 1. Two-way ANOVA with multiple comparisons, Sidak's multiple comparisons test α <0.05, ****p<0.0001, ***p<0.001,**p<0.01, *p<0.05. [file elife-33746-supp4.xls]

## Sheet: Table 3
Figure n°	Object A (MEAN ± SEM)				Object B (MEAN ± SEM)				2 way ANOVA	p value A vs B
	VEH		MDL		VEH		MDL		p value interaction	VEH		MDL
Fig 1a	5,34 ± 0,58		9,26 ± 0,94		11 ± 1,38		10,26 ± 0,85		0,0001 (***)	***		NS
Fig 3c	9,79 ± 0,93		13,08 ± 1,44		21,70 ± 2,31		23,85 ± 2,12		0,6270	***		***
Fig 4a	6,10 ± 0,68		9,54 ± 1,08		13,12 ± 1,49		9,94 ± 1,05		< 0.0001 (****)	****		NS
	WT (htr2a +/+)		KO (htr2a -/-)		WT (htr2a +/+)		KO (htr2a -/-)			WT (htr2a +/+)		KO (htr2a -/-)
Fig 1b	4,14 ± 0,58		4,26 ± 0,62		6,89 ± 0,76		4,52 ± 0,62		0,0022(**)	***		NS
	MSO		ASO		MSO		ASO			MSO		ASO
	VEH	MDL	VEH	MDL	VEH	MDL	VEH	MDL		VEH	MDL	VEH	MDL
Fig 1c	7,61 ± 1,38	9,71 ± 0,79	7,12 ± 1,39	9,12 ± 0,80	12,22 ± 1,52	11,40 ± 1,05	12,58 ± 2,48	8,52 ± 1,10	0.009	(**)	NS	(**)	NS
Fig 4c	8,11 ± 1,85	12,32 ±1,82	13,03 ± 1,73	12,31 ± 2,57	14,71 ± 2,45	13,17 ± 1,79	21,49 ± 2,23	12,65 ± 2,44	<0.0001 (****)	(****)	NS	(****)	NS
	VEH		MUS		VEH		MUS			VEH		MUS
Fig 5a	8,3 ± 1,87		10,73 ± 0,98		14,15 ± 0,93		11,44 ± 1,22		<0.0001 (****)	****		NS
	IPSI		CONTRA		IPSI		CONTRA			IPSI		CONTRA
Fig 5c	7,69 ± 1,48		11,01 ± 0,97		12,66 ± 1,38		9,79 ± 1,15		<0.0001 (****)	****		NS
